# Supplementary material for: High-Fat Diet-Induced Decreased Circulating Bile Acids Contribute to Obesity Associated with Gut Microbiota in Mice
Source: Foods. 2024 Feb 25;13(5):699. doi: 10.3390/foods13050699 (PMC10931208; doi:10.3390/foods13050699)
Supplement: Supplementary file 1 [file foods-13-00699-s001.zip]

Archive with 3 entries (3 files):
- Supplementary material Figures new.pdf
- Supplementary material Table S1.pdf
- Supplementary material Table S2.pdf
